# Supplementary material for: A Genome-Wide Analysis Reveals Stress and Hormone Responsive Patterns of TIFY Family Genes in Brassica rapa
Source: Front Plant Sci. 2016 Jun 28;7:936. doi: 10.3389/fpls.2016.00936 (PMC4923152; doi:10.3389/fpls.2016.00936)
Supplement: Supplementary file 2 [file Table2.XLS]

## Sheet: Sheet1
Supplementary Table 2│ List of TIFY transcription factors in Brassica rapa genome
Gene name	Gene locus	Coding sequence (bp)	Chromosome	Subgenome	Start	End	Strand	Domain name
BrTIFY1a	Bra013805	810	A01	LF	7840634	7842484	+	TIFY, Pfam:CCT, ZnF-GATA
BrTIFY1b	Bra019227	786	A03	MF1	25610703	25612540	+	TIFY, Pfam:CCT, ZnF-GATA
BrTIFY1c	Bra031379	339	A05	LF	15628770	15629108	+	Pfam: tify
BrTIFY2a	Bra014292	783	A08	MF1	1880087	1881284	-	TIFY, Pfam:CCT_2, Pfam:CCT, ZnF-GATA
BrTIFY2b	Bra031258	966	A05	LF	16618641	16620138	-	Pfam:tify, Pfam: CCT_2, Pfam:CCT, ZnF_GATA
BrTIFY2c	Bra023900	1092	A01	MF1	20911670	20915289	-	TIFY, Pfam: CCT_2, Pfam:CCT, ZnF_GATA
BrTIFY3a	Bra002338	606	A10	LF	10225801	10226844	-	TIFY, Pfam:CCT_2
BrTIFY3b	Bra020135	666	A02	MF2	5200052	5201391	+	TIFY, Pfam:CCT_2
BrTIFY4a	Bra036885	960	A01	MF1	12400743	12403006	+	TIFY, Pfam:CCT_2
BrTIFY4b	Bra039720	975	A08	LF	6400267	6402428	-	TIFY, Pfam:CCT_2
BrTIFY5a	Bra005407	351	A05	LF	5347422	5347977	-	TIFY
BrTIFY5b	Bra021923	354	A04	MF1	15202027	15202521	+	TIFY
BrTIFY5c	Bra022981	342	A03	MF2	8073306	8073647	+	None
BrTIFY5d	Bra010794	393	A08	MF1	16475132	16475717	-	TIFY, Pfam:CCT_2
BrTIFY5e	Bra032362	402	A09	LF	22161480	22162061	-	TIFY, Pfam:CCT_2
BrTIFY6a	Bra021281	1062	A01	MF1	22794013	22796639	-	TIFY, Pfam:CCT_2
BrTIFY6b	Bra022254	1008	A05	LF	18807078	18809658	-	TIFY, Pfam:CCT_2
BrTIFY7a	Bra003947	663	A07	MF2	15919382	15920517	-	TIFY, Pfam:CCT_2
BrTIFY7b	Bra007937	753	A02	MF1	11967488	11969306	+	TIFY, Pfam:CCT_2
BrTIFY7c	Bra016193	750	A07	MF2	18949622	18951631	+	TIFY, Pfam:CCT_2
BrTIFY8a	Bra011357	1035	A01	LF	2570216	2572122	+	TIFY
BrTIFY8b	Bra040086	1074	A08	MF2	13045795	13047833	+	TIFY
BrTIFY9a	Bra006190	588	A03	MF1	2431603	2433092	+	TIFY, Pfam:CCT_2
BrTIFY9b	Bra008846	591	A10	LF	14092234	14093790	-	TIFY, Pfam:CCT_2
BrTIFY9c	Bra023399	555	A02	MF2	3209515	3210799	+	TIFY, Pfam:CCT_2
BrTIFY10a	Bra003778	669	A07	MF2	15022239	15023408	+	TIFY, Pfam:CCT_2
BrTIFY10b	Bra008172	723	A02	MF1	13571792	13572993	-	TIFY, Pfam:CCT_2
BrTIFY10c	Bra015880	738	A07	LF	20378550	20379698	-	TIFY, Pfam:CCT_2
BrTIFY10d	Bra016520	780	A08	MF1	18859730	18860854	-	TIFY, Pfam:CCT_2
BrTIFY10e	Bra031065	822	A09	LF	32666033	32667440	-	TIFY, Pfam:CCT_2
BrTIFY10f	Bra025713	765	A06	LF	7441908	7443201	+	TIFY, Pfam:CCT_2
BrTIFY11a	Bra008033	822	A02	MF1	12680494	12681864	-	TIFY, Pfam:CCT_2
BrTIFY11b	Bra016056	825	A07	MF2	19630559	19632052	-	TIFY, Pfam:CCT_2
BrTIFY11c	Bra016604	813	A08	MF1	19257854	19259139	+	TIFY, Pfam:CCT_2
BrTIFY11d	Bra025977	771	A06	LF	6669329	6670585	-	TIFY, Pfam:CCT_2
BrTIFY11e	Bra030986	900	A09	LF	33103725	33105194	+	TIFY, Pfam:CCT_2
